# Supplementary material for: Initial Study on the Impact of Probiotics on Postoperative Gastrointestinal Symptoms and Gut Microbiota after Sleeve Gastrectomy: A Placebo-Controlled Study
Source: Nutrients. 2024 Oct 15;16(20):3498. doi: 10.3390/nu16203498 (PMC11510060; doi:10.3390/nu16203498)
Supplement: Supplementary file 1 [file nutrients-16-03498-s001.zip]

Archive with 1 entries (1 files):
- nutrients-3239981-supplementary.pdf
